# Supplementary material for: A Novel Hydrothermal CdS with Enhanced Photocatalytic Activity and Photostability for Visible Light Hydrogenation of Azo Bond: Synthesis and Characterization
Source: Nanomaterials (Basel). 2023 Jan 19;13(3):413. doi: 10.3390/nano13030413 (PMC9921911; doi:10.3390/nano13030413)
Supplement: Supplementary file 1 [file nanomaterials-13-00413-s001.zip]

Archive with 1 entries (1 files):
- nanomaterials-2149774-supplementary.pdf
